# Supplementary material for: A novel conceptual approach to read-filtering in high-throughput amplicon sequencing studies
Source: Nucleic Acids Res. 2015 Nov 8;44(4):e40. doi: 10.1093/nar/gkv1113 (PMC4770208; doi:10.1093/nar/gkv1113)
Supplement: SUPPLEMENTARY DATA [file supp_gkv1113_nar-01148-met-k-2015-File006.zip]

Archive with 1 entries (1 files):
- nar-01148-met-k-2015-File006
